# Supplementary material for: Cholesterol-Depletion-Induced Membrane Repair Carries a Raft Conformer of P-Glycoprotein to the Cell Surface, Indicating Enhanced Cholesterol Trafficking in MDR Cells, Which Makes Them Resistant to Cholesterol Modifications
Source: Int J Mol Sci. 2023 Aug 2;24(15):12335. doi: 10.3390/ijms241512335 (PMC10419235; doi:10.3390/ijms241512335)
Supplement: Supplementary file 1 [file ijms-24-12335-s001.zip]

Archive with 1 entries (1 files):
- ijms-2510443-supplementary.pdf
